# Supplementary material for: Modulation of the Antimelanoma Activity Imparted to Artemisinin Hybrids by the Monoterpene Counterpart
Source: Molecules. 2024 Jul 21;29(14):3421. doi: 10.3390/molecules29143421 (PMC11279807; doi:10.3390/molecules29143421)
Supplement: Supplementary file 1 [file molecules-29-03421-s001.zip]

Archive with 1 entries (1 files):
- molecules-3121446-supplementary.pdf
